# Supplementary material for: The association of high-sensitivity C-reactive protein with future weight gain in adults
Source: Int J Obes (Lond). 2022 Mar 8;46(6):1234–40. doi: 10.1038/s41366-022-01101-7 (PMC9151385; doi:10.1038/s41366-022-01101-7)
Supplement: Supplementary file 1 — Supplementary Table 1 [file 41366_2022_1101_MOESM1_ESM.xlsx]

## Sheet: Supplemen
Supplementary Table 1. Association (odds ratio, OR) of hs-CRP with weight and WC change, hs-CRP categorized in quarters (Q1 as the reference category), stable weight and stable WC (-5% < x < 5% ) as the respective comparison group.
		hs-CRP category					hs-CRP category
Model	Weight loss ≥ 5%	Q2	Q3	Q4		Weight gain ≥ 5%	Q2	Q3	Q4
Unadjusted	OR	1.38*	1.75*	2.13*		OR	1.06	0.92	0.83
	95% CI	(1.02-1.87)	(1.31-2.34)	(1.61-2.83)		95% CI	(0.86-1.32)	(0.74-1.14)	(0.67-1.04)
Adjusted with age and sex	OR	1.25	1.45*	1.73*		OR	1.23	1.18	1.03
	95% CI	(0.92-1.70)	(1.08-1.94)	(1.29-2.30)		95% CI	(0.98-1.54)	(0.94-1.48)	(0.82-1.31)
Adjusted with sociodemographic factors and lifestyle factors	OR	1.20	1.36	1.56*		OR	1.23	1.24	1.03
	95% CI	(0.87-1.65)	(1.00-1.86)	(1.15-2.12)		95% CI	(0.96-1.56)	(0.97-1.58)	(0.80-1.32)
Adjusted with sociodemographic factors, lifestyle factors and baseline BMI	OR	1.12	1.16	1.23		OR	1.22	1.22	1.01
	95% CI	(0.81-1.55)	(0.84-1.60)	(0.88-1.71)		95% CI	(0.96-1.55)	(0.95-1.57)	(0.77-1.32)
		hs-CRP category					hs-CRP category
Model	WC decrease ≥ 5%	Q2	Q3	Q4		WC increase ≥ 5%	Q2	Q3	Q4
Unadjusted	OR	1.19	1.28	1.43*		OR	1.01	0.88	0.81
	95% CI	(0.87-1.61)	(0.94-1.72)	(1.07-1.92)		95% CI	(0.81-1.25)	(0.71-1.09)	(0.65-1.01)
Adjusted with age and sex	OR	1.14	1.18	1.25		OR	1.11	1.05	0.95
	95% CI	(0.84-1.56)	(0.87-1.61)	(0.93-1.70)		95% CI	(0.89-1.38)	(0.84-1.31)	(0.76-1.19)
Adjusted with sociodemographic factors and lifestyle factors	OR	1.15	1.10	1.17		OR	1.14	1.03	0.96
	95% CI	(0.83-1.58)	(0.80-1.52)	(0.85-1.60)		95% CI	(0.90-1.44)	(0.81-1.30)	(0.76-1.22)
Adjusted with sociodemographic factors, lifestyle factors and baseline BMI	OR	1.03	0.86	0.80		OR	1.18	1.12	1.09
	95% CI	(0.75-1.43)	(0.62-1.21)	(0.56-1.13)		95% CI	(0.94-1.50)	(0.87-1.43)	(0.84-1.14)
Cut-points to hs-CRP quarters: Q1: <0.25, Q2: 0.25-0.64, Q3: 0.65-1.62, Q4: > 1.62. Participants with concentration of hs-CRP in the upper quarters (Q2-Q4) were compared to lowest quarter (Q1). *p < 0.05. Adjusted with sociodemographic factors and lifestyle factors includes age, sex, marital status, educational status, smoking status, leisure-time activity, alcohol consumption, sleep, sitting tim…
